# Supplementary material for: Artificial Intelligence vs. Human Experts in Temporomandibular Joint MRI Interpretation: A Systematic Review
Source: Healthcare (Basel). 2026 Apr 17;14(8):1066. doi: 10.3390/healthcare14081066 (PMC13116614; doi:10.3390/healthcare14081066)
Supplement: Supplementary file 1 [file healthcare-14-01066-s001.zip]

Archive with 1 entries (1 files):
- healthcare-4205542-supplementary.pdf
